# Supplementary material for: Interactions of Sodium Salicylate with β-Cyclodextrin and an Anionic Resorcin[4]arene: Mutual Diffusion Coefficients and Computational Study
Source: Int J Mol Sci. 2023 Feb 15;24(4):3921. doi: 10.3390/ijms24043921 (PMC9961392; doi:10.3390/ijms24043921)
Supplement: Supplementary file 1 [file ijms-24-03921-s001.zip]

Archive with 1 entries (1 files):
- ijms-2195707-supplementary.pdf
